# Supplementary material for: Linnemannia elongata (Mortierellaceae) stimulates Arabidopsis thaliana aerial growth and responses to auxin, ethylene, and reactive oxygen species
Source: PLoS One. 2022 Apr 12;17(4):e0261908. doi: 10.1371/journal.pone.0261908 (PMC9004744; doi:10.1371/journal.pone.0261908)
Supplement: S1 Table — Arabidopsis thaliana seeds germination and Arabidopsis-L. elongata interaction studies were conducted on agar plates. These were incubated in a Percival growth chamber. Each shelf in the chamber was divided into nine regions and the light level in each region was measured using an LI-250A light meter (LI-COR) with the chamber door closed to ensure realistic conditions. Light levels on the middle and bottom shelves were measured after arranging agar plates on the above shelf/shelves. (XLSX) [file pone.0261908.s010.xlsx]

## Sheet: Sheet1
Shelf	Row	Zone	Light Level (umol)
Top	Front	Left	103
		Middle	112
		Right	104
	Middle	Left	104
		Middle	113
		Right	104
	Back	Left	107
		Middle	116
		Right	109
Middle	Front	Left	112
		Middle	116
		Right	111
	Middle	Left	111
		Middle	116
		Right	110
	Back	Left	113
		Middle	118
		Right	112
Bottom	Front	Left	109
		Middle	114
		Right	110
	Middle	Left	108
		Middle	113
		Right	108
	Back	Left	109
		Middle	114
		Right	109
