# Supplementary material for: Linnemannia elongata (Mortierellaceae) stimulates Arabidopsis thaliana aerial growth and responses to auxin, ethylene, and reactive oxygen species
Source: PLoS One. 2022 Apr 12;17(4):e0261908. doi: 10.1371/journal.pone.0261908 (PMC9004744; doi:10.1371/journal.pone.0261908)
Supplement: S2 Table — The qPCR primer sets used to quantify fungal colonization of plant roots and check for BRE/MRE in cured and wild-type fungal strains and fungus-colonized plant roots. (XLSX) [file pone.0261908.s011.xlsx]

## Sheet: Sheet1
Target Organism	Target Gene	Name	Sequence
Arabidopsis thaliana	Glyceraldehyde-3-phosphate dehydrogenase C2 (GAPC2)	qGAPDH-F1	CATGACCACTGTCCACTCTATC
		qGAPDH-R1	CACCAGTGCTGCTAGGAATAA
Linnemannia elongata	RNA polymerase II large subunit (RPB1)	qRPB1-F2	TCACCAAGTTCATCACCATCTC
		qRPB1-R2	AAGCCCGTCATGGGTATTG
Mycoavidus cysteinexigens (L. elongata BRE)	16S	MycAvi_16S_F1	TCAACCTGGGAACTGCATAC
		MycAvi_16S_R1	CGGTGTTCCTCCACATATCTAC
Mollicutes-related endobacteria (L. elongata MRE)	16S	NVP80MREq_16S_F1	CCTGAAAGAAGCTGGTGATACT
		NVP80MREq_16S_R1	TGACTGCCTTCGCCTTTATT
