# Supplementary material for: Linnemannia elongata (Mortierellaceae) stimulates Arabidopsis thaliana aerial growth and responses to auxin, ethylene, and reactive oxygen species
Source: PLoS One. 2022 Apr 12;17(4):e0261908. doi: 10.1371/journal.pone.0261908 (PMC9004744; doi:10.1371/journal.pone.0261908)
Supplement: S3 Table — The aerial dry biomass of Arabidopsis thaliana plants harvested from agar-based Arabidopsis-Linnemannia elongata interaction experiments and modeled as a function of light level. Medium indicates the composition of the medium on which L. elongata was cultured: KM = Kaefer Medium; MEA = Malt Extract Agar. Treatment indicates the strain of L. elongata with which Arabidopsis was inoculated or the uninoculated control. (XLSX) [file pone.0261908.s012.xlsx]

## Sheet: Light Level
Medium	Treatment	Trend Slope	SE	DF	0.95 Conf. Limit
KM	NVP64cu	0.00381	0.0169	100	-0.030 - 0.037
	NVP64wt	0.01069	0.0192	100	-0.027 - 0.049
	NVP80cu	0.02648	0.0178	100	-0.009 - 0.062
	NVP80wt	0.00949	0.0197	100	-0.030 - 0.049
	Control	-0.02238	0.0164	100	-0.055 - 0.010
MEA	NVP64cu	-0.01413	0.0205	100	-0.055 - 0.027
	NVP64wt	0.02905	0.0231	100	-0.017 - 0.075
	NVP80cu	0.01153	0.023	100	-0.034 - 0.057
	NVP80wt	0.00899	0.0228	100	-0.036 - 0.054
	Control	-0.02703	0.0204	100	-0.067 - 0.013
