# Supplementary material for: Linnemannia elongata (Mortierellaceae) stimulates Arabidopsis thaliana aerial growth and responses to auxin, ethylene, and reactive oxygen species
Source: PLoS One. 2022 Apr 12;17(4):e0261908. doi: 10.1371/journal.pone.0261908 (PMC9004744; doi:10.1371/journal.pone.0261908)
Supplement: S4 Table — The aerial dry biomass of Arabidopsis thaliana plants from agar-based Arabidopsis-Linnemannia elongata interaction experiments, modeled as a function of treatment (control v. different strains of Linnemannia elongata), the medium on which the fungi had been cultured, and any interaction between those terms. We also conducted pairwise comparisons within treatments of the estimated marginal means (EMMs) for each inoculating medium. (XLSX) [file pone.0261908.s013.xlsx]

## Sheet: Medium
Treatment	Medium	Estimated Marginal Mean (EMM)					Contrasts between Media
		EMM	SE	DF	0.95 Conf. Limit		ΔEMM	SE	DF	t.ratio	p
NVP64cu	KM	2.22	0.0748	110	2.05 - 2.39		0.0274	0.11	110	0.248	0.8043
	MEA	2.19	0.0813	110	2.01 - 2.38
NVP64wt	KM	1.96	0.0748	110	1.79 - 2.13		0.0353	0.11	110	0.32	0.7499
	MEA	1.92	0.0813	110	1.74 - 2.11
NVP80cu	KM	2.06	0.0748	110	1.89 - 2.23		0.0439	0.11	110	0.398	0.6918
	MEA	2.01	0.0813	110	1.83 - 2.20
NVP80wt	KM	2.1	0.0748	110	1.93 - 2.27		-0.0178	0.11	110	-0.161	0.8721
	MEA	2.11	0.0813	110	1.93 - 2.30
Control	KM	1.84	0.0748	110	1.67 - 2.01		0.1539	0.11	110	1.393	0.1664
	MEA	1.69	0.0813	110	1.50 - 1.87
