# Supplementary material for: Linnemannia elongata (Mortierellaceae) stimulates Arabidopsis thaliana aerial growth and responses to auxin, ethylene, and reactive oxygen species
Source: PLoS One. 2022 Apr 12;17(4):e0261908. doi: 10.1371/journal.pone.0261908 (PMC9004744; doi:10.1371/journal.pone.0261908)
Supplement: S5 Table — The aerial dry biomass of Arabidopsis thaliana plants from agar-based Arabidopsis-Linnemannia elongata interaction experiments, modeled as a function of seedling starting root length. There were no significant differences in the slope of the relationship of starting root length to final aerial dry weight across experimental rounds or treatments. (XLSX) [file pone.0261908.s014.xlsx]

## Sheet: Root Length Distribution
Experiment	Treatment	Slope	SE	DF	0.95 Conf. Limit	Signif. Group
Media Panel	NVP64cu	0.1254	0.047	1034	-0.013 - 0.263	a
	NVP64wt	0.1578	0.0424	1034	-0.033 - 0.282	a
	NVP80cu	0.1185	0.0425	1034	-0.006 - 0.243	a
	NVP80wt	0.1614	0.0403	1034	-0.043 - 0.28	a
	Control	0.1348	0.0427	1034	-0.009 - 0.26	a
Cured Panel	NVP64cu	0.0885	0.0182	1034	-0.035 - 0.142	a
	NVP64wt	0.0796	0.0347	1034	-0.022 - 0.181	a
	NVP80cu	0.0721	0.019	1034	-0.016 - 0.128	a
	NVP80wt	0.1471	0.0363	1034	-0.040 - 0.254	a
	Control	0.0615	0.0291	1034	-0.024 - 0.147	a
