# Supplementary material for: Linnemannia elongata (Mortierellaceae) stimulates Arabidopsis thaliana aerial growth and responses to auxin, ethylene, and reactive oxygen species
Source: PLoS One. 2022 Apr 12;17(4):e0261908. doi: 10.1371/journal.pone.0261908 (PMC9004744; doi:10.1371/journal.pone.0261908)
Supplement: S6 Table — Values indicate the mean (n = 2) qPCR cycle number at which amplification reached the threshold of detection (Ct) for each locus tested in each cDNA library from the Arabidopsis thaliana root RNA samples used in the RNAseq experiment. Dash = not tested. Arabidopsis GADPH and Linnemannia elongata RPB1 are single copy genes. The bacterial 16S gene is multicopy, which was necessary for detection, since these endobacteria are in very low abundance in the fungal hyphae. (XLSX) [file pone.0261908.s015.xlsx]

## Sheet: Sheet1
Strain	Sample Number	Arabidopsis (GADPH)	M. elongata (RPB1)	MRE (16S)	BRE (16S)
NVP64cu	118	17.44	30.765	-	-
	108	17.2767	33.285	-	-
	48	16.1267	29.505	-	-
NVP64wt	94	16.1933	29.0467	-	34.71
	64	16.25	30.065	-	36.065
	24	16.3367	29.4667	-	34.755
NVP80cu	36	16.34	24.83	-	-
	106	16.0633	25.8767	-	-
	46	16.2133	27.645	-	-
NVP80wt	22	16.5567	31.68	18.31	-
	82	16.6867	30.685	15.125	-
	102	15.9567	26.665	11.795	-
