# Supplementary material for: Linnemannia elongata (Mortierellaceae) stimulates Arabidopsis thaliana aerial growth and responses to auxin, ethylene, and reactive oxygen species
Source: PLoS One. 2022 Apr 12;17(4):e0261908. doi: 10.1371/journal.pone.0261908 (PMC9004744; doi:10.1371/journal.pone.0261908)
Supplement: S7 Table — The number of sequenced reads passing initial filtration by the sequencer, the percentage of those reads that mapped to the combined reference transcriptome, and the proportion of mapped reads that mapped to plant or fungal transcripts. (XLSX) [file pone.0261908.s016.xlsx]

## Sheet: Sheet1
Treatment	Sample Number	Sequenced Reads	Mapping Rate	Mapped to Arabidopsis	Mapped to M. elongata
NVP64cu	48	37420119	0.976595	0.999597	0.000402887
	108	36495398	0.976704	0.999887	0.000112921
	118	37754726	0.977777	0.99965	0.000350273
NVP64wt	24	37276912	0.975801	0.999551	0.000448656
	64	32066022	0.977198	0.999671	0.000329218
	94	30536173	0.977014	0.999464	0.000536168
NVP80cu	36	32494719	0.972239	0.986474	0.013526
	46	33188011	0.975273	0.997097	0.00290296
	106	33919080	0.973074	0.993954	0.00604636
NVP80wt	22	34589059	0.977316	0.999812	0.000188318
	82	36239973	0.976994	0.999643	0.000357429
	102	34826178	0.976513	0.998077	0.001923
Control	50	33645723	0.978508	0.999959	4.14276e-05
	60	35809882	0.977713	0.999962	3.77129e-05
	80	34944673	0.97771	0.999964	3.63114e-05
