# Supplementary material for: Linnemannia elongata (Mortierellaceae) stimulates Arabidopsis thaliana aerial growth and responses to auxin, ethylene, and reactive oxygen species
Source: PLoS One. 2022 Apr 12;17(4):e0261908. doi: 10.1371/journal.pone.0261908 (PMC9004744; doi:10.1371/journal.pone.0261908)
Supplement: S8 Table — Log 2 fold change (LFC) values were calculated by DESeq2 and filtered at |LFC| = log2(1.5) = 0.58 and adjusted p-value = 0.05. Table is organized first by functional annotation, then by direction of regulation, and finally by the number of fungal treatments in which the gene was differentially expressed. (XLSX) [file pone.0261908.s017.xlsx]

## Sheet: Sheet1
Functional Annotation			Log2 Fold-Change				Name	Gene
Broad	Middle	Detail	NVP 64cu	NVP 64wt	NVP 80cu	NVP 80wt
Abiotic Stress	Al tolerance	aluminum activated malate transporter family protein	-1.88			-1.83	-	AT1G08440		2
Abiotic Stress	Broad	RESPONSIVE TO HIGH LIGHT 41	-0.99				RHL41	AT5G59820		1
Abiotic Stress	Broad	Sucrose synthetase			0.6	0.7	SUS1	AT5G20830		2
Abiotic Stress	Cold/Heat/Salt/ Drought	Annexin 7				-0.61	ANNAT7	AT5G10230		1
Abiotic stress	Cold/Salt/ Drought	ORGANIC CATION/CARNITINE TRANSPORTER5		-0.62			2021-10-05	AT1G79410		1
Abiotic Stress	Drought	Methylenetetrahydrofolate reductase family protein	-1.15			-1.06	POX2	AT5G38710		2
Abiotic Stress	Drought	sucrose synthase 3	-1.54				SUS3	AT4G02280		1
Abiotic Stress	Drought, cold, & salt	NAD(P)-linked oxidoreductase superfamily protein	-2.43			-2.14	AKR4C9	AT2G37770		2
Abiotic Stress	Drought, cold, & salt	NAD(P)-linked oxidoreductase superfamily protein	-1.49				-	AT5G62420		1
Abiotic Stress	Hypoxia	PHYTOGLOBIN 1			0.81	0.82	HB17	AT2G16060		2
Abiotic Stress	Hypoxia/ Oxidative Stress	F-box/RNI superfamily protein	-5.34	-4.79		-5.06	T18K17.22	AT1G73120		3
Abiotic Stress	Hypoxia/ Oxidative Stress	alpha/beta-Hydrolases superfamily protein	-1.72			-1.42	CXE6	AT1G68620		2
Abiotic Stress	Hypoxia/ Oxidative Stress	Peroxidase superfamily protein	2.26	1.92	1.84	1.98	PER28	AT3G03670		4
Abiotic Stress	Hypoxia/ Oxidative Stress	Stachyose synthase, Raffinose synthase 4	1.72	0.93	1.31	1.54	STS	AT4G01970		4
Abiotic Stress	Hypoxia/ Oxidative Stress	DNA polymerase epsilon catalytic subunit A	1.14		1.25	1.09	-	AT1G19530		3
Abiotic Stress	Hypoxia/ Oxidative Stress	Peroxidase superfamily protein	1.51			1.65	PER10	AT1G49570		2
Abiotic Stress	Hypoxia/ Oxidative Stress	Peroxidase superfamily protein	1.98				PER5	AT1G14550		1
Abiotic Stress	Hypoxia/Salt	HSP20-like chaperones superfamily protein 17.6A	-4.02	-3.84		-3.13	HSP17.7	AT5G12030		3
Abiotic Stress	Hypoxia/Salt	HSP20-like chaperones superfamily protein 17.8				-1.55	HSP17.8	AT1G07400		1
Abiotic Stress	Iron deficiency	basic helix-loop-helix (bHLH) DNA-binding superfamily protein	-1.64	-1.25		-1.68	BHLH101	AT5G04150		3
Abiotic Stress	Iron deficiency	ferric reduction oxidase 2	-4.2	-4.27			FRO2	AT1G01580		2
Abiotic Stress	Iron deficiency	basic helix-loop-helix (bHLH) DNA-binding superfamily protein	-3.22	-3.09			ORG2	AT3G56970		2
Abiotic Stress	Iron deficiency	basic helix-loop-helix (bHLH) DNA-binding superfamily protein		-2.78		-2.26	ORG3	AT3G56980		2
Abiotic Stress	Iron deficiency	iron-regulated transporter 1	-5.46	-5.24			IRT1	AT4G19690		2
Abiotic Stress	Iron deficiency	nicotianamine synthase	-1.73			-1.61	NAS2	AT5G56080		2
Abiotic Stress	Iron deficiency	nicotianamine synthase	-1.52				NAS1	AT5G04950		1
Abiotic Stress	K deficiency	CBL-interacting protein kinase 9				-1.47	CIPK9	AT1G01140		1
Abiotic Stress	Metal/Ion Transport	DETOXIFICATION 43, FERRIC REDUCTASE DEFECTIVE 3, MANGANESE ACCUMULATOR 1	-0.94	-0.77	-0.65	-0.75	DTX43	AT3G08040		4
Abiotic Stress	Metal/Ion Transport	alkenal reductase	-1.6		-1.17		P1	AT5G16970		2
Abiotic Stress	Metal/Ion Transport	copper transporter 2	-2.8				COPT2	AT3G46900		1
Abiotic Stress	Metal/Ion Transport	cation/H+ exchanger 17	-1.61				CHX17	AT4G23700		1
Abiotic Stress	Metal/Ion Transport	STELAR K+ outward rectifier	1.48				SKOR	AT3G02850		1
Abiotic Stress	Oxidative Stress	Peroxidase 56	-0.64				PRX56	AT5G15180		1
Abiotic Stress	Oxidative Stress	Zinc-binding dehydrogenase family protein	-0.61				-	AT5G17000		1
Abiotic Stress	Oxidative Stress	Peroxidase 37	0.82		0.85	0.96	PRX37	AT4G08770		3
Abiotic Stress	Oxidative stress	peroxidase superfamily protein			0.68		-	AT2G18150		1
Abiotic stress	Oxidative stress	Peroxidase 49			0.72		-	AT4G36430		1
Abiotic Stress	P deficiency	ribonuclease 1	-1.99	-1.64		-1.67	RNS1	AT2G02990		3
Abiotic Stress	P deficiency	-				-1.17	G3Pp1	AT3G47420		1
Abiotic Stress	P deficiency	EXS (ERD1/XPR1/SYG1) family protein	0.97	0.87			-	AT2G03260		2
Abiotic Stress	Response to Cd	S-adenosyl-L-methionine-dependent methyltransferases superfamily protein	-1.44	-1.09	-1.21	-1.24	-	AT2G41380		4
Abiotic Stress	Salt	TONOPLAST INTRINSIC PROTEIN 2;3	-0.66		-0.82	-0.67	TIP2;3	AT5G47450		3
Abiotic Stress	Unspecified	hypothetical protein	-1.03		-0.59		T9L3_30	AT5G14730		2
Abiotic Stress	Unspecified	RmlC-like cupins superfamily protein		-3.21			-	AT5G38910		1
Abiotic Stress	Unspecified	RmlC-like cupins superfamily protein	2.34	3.03	3.23	2.35	-	AT5G39150		4
Abiotic Stress	Unspecified	RmlC-like cupins superfamily protein	2.46		1.93	2.23	-	AT5G38940		3
Abiotic Stress	Unspecified	RmlC-like cupins superfamily protein		2.66	2.47	2	MXF12.14	AT5G39110		3
Abiotic Stress	Unspecified	RmlC-like cupins superfamily protein	1.54	1.74	2.26		-	AT5G39160		3
Abiotic Stress	Unspecified	RmlC-like cupins superfamily protein		2.11	2.84		-	AT5G39120		2
Abiotic Stress	Unspecified	RmlC-like cupins superfamily protein		2.92	3.45		-	AT5G39180		2
Abiotic Stress	Unspecified	RmlC-like cupins superfamily protein				2	-	AT3G05950		1
Abiotic Stress/ Hormone	Broad/ABA	CBL-interacting serine/threonine protein kinase	-0.6			-0.69	CIPK14	AT5G01820		2
Abiotic Stress/ Hormone	Cold/Drought/ ABA	Dehydrin family protein		-0.78			-	AT4G38410		1
Abiotic Stress/ Hormone/ Signaling	Broad/ABA/ Calcium signal	annexin 4		-0.94	-0.7	-0.9	ANNAT4	AT2G38750		3
Abiotic Stress/ Metabolism	Hypoxia/ Protein Modification	AGC2 KINASE 1, Oxidative Signal Inducible 1	-0.91				AGC2-1	AT3G25250		1
Defense	Bacteria	euonymus lectin S3				-0.64	EULS3	AT2G39050		1
Defense	Bacteria	Calcium-binding EF hand family protein	1.38	1.57	1.78	1.63	CML12	AT2G41100		4
Defense	Bacteria	sigma factor binding protein 1	1.03	0.97	1.11	0.87	SIB1	AT3G56710		4
Defense	Bacteria	indole glucosinolate biosynthesis	0.9		1.01	0.8	MYB51	AT1G18570		3
Defense	Bacteria	cysteine-rich RLK (RECEPTOR-like protein kinase) 31	1.54		1.75	1.65	CRK31	AT4G11470		3
Defense	Bacteria	Leucine-rich receptor-like protein kinase family protein	1.5		0.94	1.18	FLS2	AT5G46330		3
Defense	Bacteria	CAP (Cysteine-rich secretory proteins, Antigen 5, and Pathogenesis-related 1 protein) superfamily protein	2.13			1.71	F2J10.7	AT1G50050		2
Defense	Bacteria	Cysteine-rich receptor-like protein kinase			0.94		CRK10	AT4G23180		1
Defense	Bacteria	cysteine-rich receptor-like protein kinase		1.42			CRK18	AT4G23260		1
Defense	Fungus	SBP (S-ribonuclease binding protein) family protein	-4.15	-3.1	-3.2	-3.49	dl4875c	AT4G17680		4
Defense	Fungus	Defensin-like protein 99	-0.77	-1.74	-1.48	-1.68	-	AT4G22214		4
Defense	Fungus	Defensin-like protein 100	-0.62	-1.39	-0.77	-1.02	-	AT4G22217		4
Defense	Fungus	trypsin inhibitor protein 1	-2.34			-2.26	TI1	AT2G43510		2
Defense	Fungus	papain-like cysteine protease	-2.09			-2.49	CEP1	AT5G50260		2
Defense	Fungus	Defensin-like protein 96			-0.64		-	AT4G22230		1
Defense	Fungus	chitinase A	-1.07				CHIB1	AT5G24090		1
Defense	Fungus	CAP (Cysteine-rich secretory proteins, Antigen 5, and Pathogenesis-related 1 protein) superfamily protein	2.77	2.17	3.08	2.63	CAPE3	AT4G33720		4
Defense	Fungus	Chitinase family protein	3.02		1.98	2.36	F18O19.27	AT2G43620		3
Defense	Fungus	homolog of RPW8 3	1.08		1.1	1.04	HR3	AT3G50470		3
Defense	Fungus	Lectin like protein induced by chitin			1.6		-	AT3G16530		1
Defense	Fungus	Defensin-like protein 98	0.61				-	AT4G22212		1
Defense/ Hormone	General/SA	priming the SAR and ISR responses	-0.86		-1.02		EARLI1	AT4G12480		2
Defense/ Hormone	General/SA	priming the SAR and ISR responses	-2.06		-2.44		AZI3	AT4G12490		2
Defense	General	nodulin MtN21-like transporter family negatively regulates resistance against biotrophic pathogens			-1.12		UMAMIT36	AT1G70260		1
Defense	General	UDP-glycosyltransferase 73B4	-0.9				UGT73B4	AT2G15490		1
Defense	General	Disease resistance-responsive (dirigent-like protein) family protein		-1			-	AT4G11210		1
Defense/ Hormone	General/SA	priming the SAR and ISR responses		1.94			AZI1	AT4G12470		1
Defense	General	Mannose-binding lectin family protein	0.68			0.78	-	AT1G33790		2
Defense/ Hormone	Auxin, JA, SA, Ethylene	GDSL lipase 2	0.83		0.7	0.86	GLIP2	AT1G53940		3
Defense/ Hormone	Fungus/ Ethylene	Ethylene-responsive transcription factor	1.94			2.04	TDR1	AT3G23230		2
Defense/ Hormone	SA dependent/ Oxidative Stress	UDP-Glycosyltransferase 73B3	-0.78				UGT73B3	AT4G34131		1
Defense/ Metabolism	General/ Secondary	UDP-Glycosyltransferase 73B2	-0.79				UGT73B2	AT4G34135		1
Defense/ Metabolism	General/ Secondary	ATP binding cassette G6	-0.71				ABCG6	AT5G13580		1
Defense/ Metabolism	SAR/ Secondary	Phytoalexin deficient 3		0.82			PAD3	AT3G26830		1
Development	Flowering	Agamous-like 19	-0.78		-0.71	-0.83	AGL19	AT4G22950		3
Development	Flowering	DNAJ heat shock N-terminal domain-containing protein		-0.88		-0.95	-	AT2G21510		2
Development	Flowering	UDP-Glycosyltransferase superfamily protein	-1.06			-0.88	UGT87A2	AT2G30140		2
Development	Flowering	SGNH hydrolase-type esterase superfamily protein		-1.71		-1.58	-	AT2G40250		2
Development	Flowering	hypothetical protein	-1.9			-1.97	F21F14.100	AT3G61930		2
Development	Flowering	UDP-glycosyltransferase 79B8				-0.64	UGT79B8	AT2G22930		1
Development	Flowering	myb domain protein 45	-1.17				MYB45	AT3G48920		1
Development	Flowering	expansin-like B1	-0.63				EXLB1	AT4G17030		1
Development	Flowering	glycosyl hydrolase 9B17	-1.34				GH9B17	AT4G39000		1
Development	Flowering	Late embryogenesis abundant (LEA) protein-like protein	0.78			0.75	-	AT1G54890		2
Development	Growth	Vascular-related unknown protein 2	-0.95			-0.83	VUP2	AT1G50930		2
Development	Growth	EXPANSIN B2		-1.74		-1.33	EXPB2	AT1G65680		2
Development	Growth	FANTASTIC FOUR 3		-0.67			FAF3	AT5G19260		1
Development	Growth	promotes cell growth in response to light	0.96	0.7	1.16	0.77	LSH10	AT2G42610		4
Development	Growth	xanthine dehydrogenase 2	0.82	1	0.91	0.75	XDH2	AT4G34900		4
Development	Growth	Regulates cortical microtubule organization		0.72	0.78		SP1L2	AT1G69230		2
Development	Transcription	Light sensitive hypocotyls 4	0.69	0.75	0.97	0.68	LSH4	AT3G23290		4
Development	Root	marneral oxidase	-0.76	-1.05	-0.87	-0.92	MRO	AT5G42590		4
Development	Root	Thalian-diol desaturase cytochrome P450, family 705, subfamily A, polypeptide 5	-1.65	-1.38	-1.42	-1.64	THAD1	AT5G47990		4
Development	Root	thalianol hydroxylase cytochrome P450, family 708, subfamily A, polypeptide 2	-1.16			-1.19	THAH	AT5G48000		2
Development	Root	Thalianol synthase 1	-1.93			-1.71	THAS	AT5G48010		2
Development	Root	marneral synthase		-3.06			MRN1	AT5G42600		1
Development	Seed	CYTOCHROME P450, FAMILY 78, SUBFAMILY A, POLYPEPTIDE 6	0.81		0.76	0.63	CYP78A6	AT2G46660		3
Development	Senescence	DNA/RNA Degradation				-1.41	BFN1	AT1G11190		1
Development	Senescence	2-oxoglutarate (2OG) and Fe(II)-dependent oxygenase superfamily protein	0.93			1.01	-	AT3G49630		2
Development	Transcription Factor	Petal Loss	0.59		0.6		PTL	AT5G03680		2
Development		CURVATURE THYLAKOID 1C		0.59			CURT1C	AT1G52220		1
Development	Flowering	CLAVATA 1	0.64				CLV1	AT1G75820		1
Development/ Hormone	Broad/ SA/JA/ABA	EXTENSIN 1/4, OBP3-RESPONSIVE GENE 5		0.81			EXT4	AT1G76930		1
Development/ Hormone	Flowering/ Gibberellin	Transcription factor PRE4		-0.73			PRE4	AT3G47710		1
Hormone	ABA & Gibberellin	2-oxoglutarate (2OG) and Fe(II)-dependent oxygenase superfamily protein	0.99	1		1.07	GIM2	AT2G36690		3
Hormone	ABA/SA/Eth	GLYCINE RICH PROTEIN 3		1.38		1.11	GRP3	AT2G05520		2
Hormone	Abscisic Acid	9-cis-epoxycarotenoid dioxygenase 3	-1.7				NCED3	AT3G14440		1
Hormone	Abscisic Acid	MYB domain protein 74				-0.61	MYB74	AT4G05100		1
Hormone	Abscisic Acid	Stress-induced protein KIN1	-1.26				KIN1	AT5G15960		1
Hormone	Auxin	nitrilase 2	-1.05		-0.8	-0.87	NIT2	AT3G44300		3
Hormone	Auxin/ Brassinosteroid	Auxin efflux carrier family protein	-0.95			-0.8	PILS5	AT2G17500		2
Hormone	Auxin	Nitrilase 1	-0.77			-0.78	NIT1	AT3G44310		2
Hormone	Auxin	Uridine diphosphate glycosyltransferase 74E2	-1.47				UGT74E2	AT1G05680		1
Hormone	Auxin	Acyl acid amido synthetase		-2.1			GH3.7	AT1G23160		1
Hormone	Auxin	IAA-amido synthase that conjugates Asp and other amino acids to auxin in vitro				-0.61	GH3.17	AT1G28130		1
Hormone	Auxin/ Brassinosteroid	Auxin efflux carrier family protein	-0.89				PILS3	AT1G76520		1
Hormone	Auxin	ZINC INDUCED FACILITATOR-LIKE 1	-0.7				ZIFL1	AT5G13750		1
Hormone	Auxin	Auxin response factor 20		0.76			ARF20	AT1G35240		1
Hormone	Auxin	big grain like 1	0.66				BGL1	AT1G69160		1
Hormone	Auxin, Ethylene	SAUR-like auxin-responsive protein family	1.34				SAUR76	AT5G20820		1
Hormone	Auxin, Ethylene	Auxin-Regulated Gene Involved in Organ Size	0.65				ARGOS	AT3G59900		1
Hormone	Brassinosteroid	squalene monooxygenase 2	-1.8	-1.76		-2.13	SQE4	AT5G24140		3
Hormone	Brassinosteroid	ATBS1(ACTIVATION-TAGGED BRI1 SUPPRESSOR 1)-INTERACTING FACTOR 1	-0.6				AIF1	AT3G05800		1
Hormone	Brassinosteroid	ARGOS-like protein	1.03		1.09	1.01	ARL	AT2G44080		3
Hormone	Brassinosteroid	baruol synthase 1	3.8		2.74	3.44	BARS1	AT4G15370		3
Hormone	Cytokinin	SULFOTRANSFERASE 4B		-0.71			ST4B	AT1G13420		1
Hormone	Cytokinin	UDP-glucosyl transferase 73C1		3.29			UGT73C1	AT2G36750		1
Hormone	Ethylene (Eth)	1-amino-cyclopropane-1-carboxylate (ACC) synthase 7	-1.01	-0.99	-0.85	-1.08	ACS7	AT4G26200		4
Hormone	Ethylene (Eth)	Ethylene-responsive transcription factor ERF112	-0.79				ERF112	AT2G33710		1
Hormone	Eth/JA	ethylene response factor	0.74	0.76	0.69	0.8	ERF59	AT1G06160		4
Hormone	Ethylene (Eth)	ETHYLENE RESPONSE 2	0.84		0.79	0.84	ERT2	AT3G23150		3
Hormone	Ethylene (Eth)	a member of the ERF (ethylene response factor) subfamily B-2 of ERF/AP2 transcription factor family	0.73			0.6	ERF73	AT1G72360		2
Hormone	Ethylene (Eth)	Integrase-type DNA-binding superfamily protein	1.94			2.04	TDR1	AT3G23230		2
Hormone	Ethylene (Eth)	ethylene-activated signaling pathway	1.49			1.44	RAP2.9	AT4G06746		2
Hormone	Jasmonic Acid	Jasmonic acid oxidase 2	-0.91				JOX2	AT5G05600		1
Hormone	Jasmonic Acid	RING DOMAIN LIGASE 3				-0.6	RGLG3	AT5G63970		1
Hormone	Jasmonic Acid	Involved in jasmonic acid inducible defense response			1.16		WRKY51	AT5G64810		1
Hormone	Signaling	wall-associated kinase 2	1.41	1.11	1.53	1.16	WAK2	AT1G21270		4
Hormone	Signaling	cell wall-associated kinase		2.86	3.14		WAK1	AT1G21250		2
Hormone	Signaling	glycine-rich protein 3 short isoform Regulates the function of the receptor protein kinase WAK1		1.79			GRP3S	AT2G05380		1
Hormone/ Development	Gibberellin/ ABA/ Flowering	Gibberellin-regulated protein 14		0.67	0.75	0.69	GASA14	AT5G14920		3
Hormone/ Metabolism	Cytokinin/ Secondary	Cytokinin-induced F-Box protein				-0.77	CFB	AT3G44326		1
Metabolism	Amino Acid	Glutamine dumper 2	-0.63			-0.61	GDU2	AT4G25760		2
Metabolism	Amino Acid	Transmembrane amino acid transporter family protein	-0.59			-0.84	AVT3	AT5G65990		2
Metabolism	Amino Acid	ACC Oxidase 1	0.73		0.71	0.81	ACO1	AT2G19590		3
Metabolism	Amino Acid	GLUTAMINE DUMPER 5	0.94			0.82	GDU5	AT5G24920		2
Metabolism	Amino Acid	D-Amino acid racemase 1	0.59				DAAR1	AT4G02850		1
Metabolism	Cell Wall	Cellulose synthase-like protein E1	-0.6				CSLE1	AT1G55850		1
Metabolism	Cell Wall	rhamnogalacturonan II specific xylosyltransferase	-0.7				RGXT3	AT1G56550		1
Metabolism	Cell Wall	xyloglucan endotransglucosylase/hydrolase 16		-0.61			XTH16	AT3G23730		1
Metabolism	Cell Wall	invertase/pectin methylesterase inhibitor superfamily	-0.63				PME60	AT5G51500		1
Metabolism	Cell Wall	xyloglucan endotransglucosylase/hydrolase 7	0.61		0.88		XTH7	AT4G37800		2
Metabolism	Cell Wall	Glycosyl hydrolase 9B13			0.6		GH9B13	AT4G02290		1
Metabolism	Cell Wall	XYLOGLUCAN ENDOTRANSGLUCOSYLASE/HYDROLASE 9			0.64		XTH9	AT4G03210		1
Metabolism	DNA Repair	NUDIX HYDROLASE HOMOLOG 18	-0.89				NUDT18	AT1G14860		1
Metabolism	Lipid	Lipid transfer-like protein VAS	-0.72			-0.67	VAS	AT5G13900		2
Metabolism	Lipid	UDP-3-O-acyl N-acetylglycosamine deacetylase family protein	-25				LPXC3	AT1G25054		1
Metabolism	Lipid	GDSL-like Lipase/Acylhydrolase superfamily protein;	0.97		1.1	1.01	GDSL1	AT1G29670		3
Metabolism	Lipid	Lipase class 3-related protein			2.8		-	AT5G24220		1
Metabolism	Methylation	S-adenosyl-L-methionine-dependent methyltransferases superfamily protein	-0.94				-	AT3G56080		1
Metabolism	Nitrogen	Nitrile specifier protein 3		-1.31		-0.61	NSP3	AT3G16390		2
Metabolism	Nitrogen	Glutamine synthetase cytosolic isozyme 1-1	-0.62			-0.64	GLN1-1	AT5G37600		2
Metabolism	Nitrogen	nitrate transport		-0.6			NPF1.2	AT1G52190		1
Metabolism	Nitrogen	Glutamine synthetase cytosolic isozyme 1-4		-0.71			GLN1-4	AT5G16570		1
Metabolism	Nitrogen	HIGH AFFINITY NITRATE TRANSPORTER 2.6	0.9				NRT2.6	AT3G45060		1
Metabolism	Oxidative Stress	Cyclin-dependent kinase inhibitor	-0.71			-0.69	-	AT3G20340		2
Metabolism	Phosphate/ Protein modification	PURPLE ACID PHOSPHATASE 17	-0.94			-0.89	PAP17	AT3G17790		2
Metabolism	Phosphate/ Protein modification	purple acid phosphate 8	-0.77				PAP8	AT2G01890		1
Metabolism	Protein modification	U-box domain-containing protein kinase family protein	-2.34			-2.36	PUB34	AT2G19410		2
Metabolism	Protein modification	Yippee family putative zinc-binding protein	-0.94			-0.9	-	AT3G55890		2
Metabolism	Protein modification	Eukaryotic aspartyl protease family protein		-0.87	-0.67		-	AT5G19110		2
Metabolism	Protein modification	RING/U-box superfamily protein				-1.48	-	AT4G00305		1
Metabolism	Protein modification	Zinc ion binding RING/U-box superfamily protein	-2.27				ATL35	AT4G09110		1
Metabolism	Protein modification	Sulfite exporter TauE/SafE family protein	1.57	1.87	1.79		-	AT4G21250		3
Metabolism	Protein modification	Eukaryotic aspartyl protease family protein	1.02			1.04	-	AT3G51340		2
Metabolism	Protein modification	ADP-ribosylation factor D1A	1.15				ARFD1A	AT1G02440		1
Metabolism	Protein modification	Leucine-rich repeat protein kinase family protein	3					AT1G51810		1
Metabolism	Protein modification	EP1-like glycoprotein 4 curculin-like (mannose-binding) lectin family protein	0.67				GAL2	AT1G78860		1
Metabolism	Protein modification	SMAX1-LIKE 8			0.67		SMXL8	AT2G40130		1
Metabolism	Protein modification	alpha-(1,6)-fucosyltransferase	0.69				-	AT5G28960		1
Metabolism	Redox	NAD(P)-binding Rossmann-fold superfamily protein	-1.04	-1.25	-1.33	-1.25	-	AT1G66800		4
Metabolism	Redox	NAD(P)-linked oxidoreductase superfamily protein	-0.79				-	AT1G60750		1
Metabolism	Redox	NAD(P)-binding Rossmann-fold superfamily protein				-0.72	-	AT1G64590		1
Metabolism	Redox	NAD(P)-binding Rossmann-fold superfamily protein	-0.71				-	AT2G29320		1
Metabolism	Redox	ALTERNATIVE OXIDASE 1A	-0.63				AOX1A	AT3G22370		1
Metabolism	Redox	Cyclopropane-fatty-acyl-phospholipid synthase			-0.6		-	AT3G23510		1
Metabolism	Redox	2-oxoglutarate (2OG) and Fe(II)-dependent oxygenase superfamily protein	1.22		1.11	1.15	F2A19.2	AT3G61400		3
Metabolism	Redox	Glutaredoxin 3	0.87		0.77	0.85	GRXS3	AT4G15700		3
Metabolism	Redox	Thioredoxin superfamily protein	1.14		1.19		GRXC14	AT3G62960		2
Metabolism	Redox	member of the CC-type glutaredoxin (ROXY) family		1.01		0.9	GRXS4	AT4G15680		2
Metabolism	Redox	Monothiol Glutaredoxin 5		0.98	0.85		GRXS5	AT4G15690		2
Metabolism	Secondary	beta glucosidase 11	-1.25		-0.99	-0.7	BGLU11	AT1G02850		3
Metabolism	Secondary	Aldolase superfamily protein		-2.88			HEMB2	AT1G44318		1
Metabolism	Secondary	S-adenosylmethionine decarboxylase proenzyme		-0.65			-	AT5G15948		1
Metabolism	Secondary	nitrilase 4	-1.49				NIT4	AT5G22300		1
Metabolism	Secondary	Tyrosine transaminase family protein	5.91		5.76	5.82	-	AT4G28420		3
Metabolism	Secondary	peroxidase superfamily protein	3.21			2.61	-	AT5G39580		2
Metabolism	Secondary	Terpenoid Synthase 12			0.6		TPS12	AT4G13280		1
Metabolism	Secondary	Terpene synthase 8	0.6				TPS08	AT4G20210		1
Metabolism	Starvation	senescence-associated family protein				-0.76	DUF581	AT1G22160		1
Metabolism	Toxin & Lipid	12-OXOPHYTODIENOATE REDUCTASE 2	-0.8				OPR2	AT1G76690		1
Metabolism	Toxin Catabolism	glutathione S-transferase TAU 25	-1.2		-0.76	-0.82	GSTU25	AT1G17180		3
Metabolism	Toxin Catabolism	glutathione transferase belonging to the tau class of GSTs			-0.63	-0.76	GSTU14	AT1G27140		2
Metabolism	Toxin Catabolism	glutathione S-transferase TAU 16	-0.87			-0.72	GSTU16	AT1G59700		2
Metabolism	Toxin Catabolism	glutathione transferase lambda 1	-3.25			-2.91	GSTL1	AT5G02780		2
Metabolism	Toxin Catabolism	Phenolic glucoside malonyltransferase 1	-1.37			-1.15	PMAT1	AT5G39050		2
Metabolism	Toxin Catabolism	glutathione S-transferase TAU 24	-1.06				GSTU24	AT1G17170		1
Metabolism	Toxin Catabolism	glutathione S-transferase TAU 22	-1.25				GSTU22	AT1G78340		1
Metabolism	Toxin Catabolism	GLUTATHIONE S-TRANSFERASE TAU 8	-0.85				GSTU8	AT3G09270		1
Metabolism	Toxin Catabolism	glutathione S-transferase TAU 12	2.33	2.41	3.12		GSTU12	AT1G69920		3
Metabolism	Toxin Catabolism	glutathione S-transferase F3			2.4		GSTF3	AT2G02930		1
Metabolism	Transport	organic cation/carnitine transporter1	-1.27	-1.34	-0.84	-1.56	2021-10-01	AT1G73220		4
Metabolism	Transport	DETOXIFICATION 22	-0.83			-0.83	DTX22	AT1G33090		2
Metabolism	Transport	Nodulin-like / Major Facilitator Superfamily protein			-1.06	-1.18	-	AT2G34350		2
Metabolism	Transport	ABC transporter family protein	-1.77			-1.37	ABCB15	AT3G28345		2
Metabolism	Transport	NITRATE TRANSPORTER 2.4	-0.75			-1.04	NRT2.4	AT5G60770		2
Metabolism	Transport	glycolipid transfer & ceramide transport	-1.19				GLTP2	AT1G21360		1
Metabolism	Transport	pleiotropic drug resistance 6	-0.68				ABCG34	AT2G36380		1
Metabolism	Transport	Amino acid transport				-1.11	AAT1	AT4G21120		1
Metabolism	Transport	Amino acid transport			-1.06		-	AT5G02170		1
Metabolism	Transport	multidrug and toxic compound extrusion & iron homeostasis under osmotic stress	1.2		0.92	0.98	DTX48	AT1G58340		3
Metabolism	Transport	ATP-BINDING CASSETTE B9, P-GLYCOPROTEIN 9			0.71		ABCB9	AT4G18050		1
Metabolism		UDP-3-O-acyl N-acetylglycosamine deacetylase family protein	-3.38			-3.66	LPXC5	AT1G25210		2
Metabolism		GDSL-motif esterase/acyltransferase/lipase	-0.93		-0.77		-	AT1G28660		2
Metabolism		Mannose-binding lectin superfamily protein	-4.3			-4.1	JAL12	AT1G52120		2
Metabolism		NADP-malic enzyme 1	-1.41			-1.41	NADP-ME1	AT2G19900		2
Metabolism		UDP-Glycosyltransferase superfamily protein	-0.75			-0.7	-	AT3G46700		2
Metabolism		Jacalin-related lectin 41		-0.84	-0.75		JAL41	AT5G35940		2
Metabolism		HXXXD-type acyl-transferase family protein	-1.15			-1.13	BAHD1	AT5G47980		2
Metabolism		Acyl-CoA N-acyltransferases (NAT) superfamily protein	-1.37			-1.52	-	AT5G67430		2
Metabolism		Uncharacterized protein family (UPF0497)	-1.03				CASPL1C1	AT4G03540		1
Metabolism		Tyrosine transaminase family protein		-1.17			-	AT4G23590		1
Metabolism		Rhamnogalacturonate lyase family protein		-0.86			-	AT4G37950		1
Metabolism		S-adenosylmethionine-dependent methyltransferase activity			-1.68		-	AT5G38780		1
Metabolism		Ankyrin repeat family protein	1.12	1.24	1.3	1.12	F12G12.13	AT2G24600		4
Metabolism		Ankyrin repeat family protein	1.97	1.27	1.74	1.7	F12G12.13	AT5G52710		4
Metabolism		Phosphoglycerate mutase family protein		0.92	0.72	0.71	-	AT1G09932		3
Metabolism		hydroxyproline-rich glycoprotein family protein	1.46	1.3		1.06	-	AT1G11070		3
Metabolism		NmrA-like negative transcriptional regulator family protein	0.62		0.62		-	AT1G19540		2
Metabolism		Plant invertase/pectin methylesterase inhibitor superfamily protein	0.79			0.59	-	AT1G23205		2
Metabolism		Thioredoxin superfamily protein	1.2			1.2	GRXS7	AT4G15670		2
Metabolism		S-adenosylmethionine-dependent methyltransferase activity				1.34	-	AT1G15125		1
Metabolism		nodulin MtN21-like transporter family protein	0.6				UMAMIT22	AT1G43650		1
Metabolism		a member of the glycerophosphodiester phosphodiesterase like (GDPD-like) family			0.94		SVL2	AT1G66970		1
Metabolism		alpha carbonic anhydrase 2				0.6	ACA2	AT2G28210		1
Metabolism		Plant invertase/pectin methylesterase inhibitor superfamily	1.07				PME25	AT3G10720		1
Metabolism		Serine carboxypeptidase-like 16	0.7				SCPL16	AT3G12220		1
Metabolism		Anthranilate phosphoribosyltransferase-like protein			0.92		MCTO13	AT5G03435		1
Metabolism		Berberine bridge enzyme-like 26			0.82		ATBBE26	AT5G44400		1
Metabolism/ Hormone	Toxin & Lipid/ SA response	12-OXOPHYTODIENOATE REDUCTASE 1	-0.87				OPR1	AT1G76680		1
Metabolism/ Hormone	Toxin Catabolism/ SA response	GLUTATHIONE S-TRANSFERASE 25, GLUTATHIONE S-TRANSFERASE TAU 7	-0.75				GSTU7	AT2G29420		1
P450		Terpenoid cyclases/Protein prenyltransferases superfamily protein	1.24	-1.83			TPS16	AT3G29110		2
P450		cytochrome P450, family 705, subfamily A, polypeptide 12	-1.33	-1.28	-1.15	-1.53	CYP705A12	AT5G42580		4
P450		cytochrome P450, family 89, subfamily A, polypeptide 5	-1.1			-0.66	CYP89A5	AT1G64950		2
P450		sterol 22-desaturase cytochrome P450, family 710, subfamily A, polypeptide 4	-3.43			-3.34	CYP710A4	AT2G28860		2
P450		CYTOCHROME P450, FAMILY 89, SUBFAMILY A, POLYPEPTIDE 2	-0.6				CYP89A2	AT1G64900		1
P450		cytochrome P450, family 72, subfamily A, polypeptide 8	-1.49				CYP72A8	AT3G14620		1
P450		CYTOCHROME P450, FAMILY 72, SUBFAMILY A, POLYPEPTIDE 13	-0.99				CYP72A13	AT3G14660		1
P450		CYTOCHROME P450, FAMILY 72, SUBFAMILY A, POLYPEPTIDE 15	-0.6				CYP72A15	AT3G14690		1
P450		Cytochrome P450 superfamily protein	-1.47				CYP81D11	AT3G28740		1
P450		cytochrome P450, family 706, subfamily A, polypeptide 1	1.3	1.03	1.41	1.23	CYP706A1	AT4G22690		4
P450		cytochrome P450, family 706, subfamily A, polypeptide 2	1.38	1.72	1.87	1.35	CYP706A2	AT4G22710		4
P450		cytochrome P450, family 71, subfamily B, polypeptide 22	3.02			2.92	CYP71B22	AT3G26200		2
P450		CYTOCHROME P450, FAMILY 735, SUBFAMILY A, POLYPEPTIDE 2	0.65				CYP735A2	AT1G67110		1
P450		putative obtusifoliol 14-alpha demethylase	0.6				CYP51A1	AT2G17330		1
P450		CYTOCHROME P450, FAMILY 709, SUBFAMILY B, POLYPEPTIDE 2		0.7			CYP709B2	AT2G46950		1
P450		cytochrome P450, family 705, subfamily A, polypeptide 3	2.13				CYP705A3	AT4G15360		1
Transcription	Senescence	NAC DOMAIN CONTAINING PROTEIN 59, ORE1 Sister 1	-0.81				NAC59	AT3G29035		1
Transcription	Transcription Factor	HOMEOBOX-LEUCINE ZIPPER PROTEIN 17	-0.79			-0.77	HB17	AT2G01430		2
Transcription	Transcription Factor	Protein RADIALIS-like 2 MATERNAL EFFECT EMBRYO ARREST 3	0.89		0.81	0.75	RL2	AT2G21650		3
Transcription		TCP INTERACTOR CONTAINING EAR MOTIF PROTEIN 2		-0.63	-0.6	-0.61	TIE2	AT2G20080		3
Transcription		myb domain protein 112	-1.01			-1.08	MYB112	AT1G48000		2
Transcription		zinc-finger protein 10		-0.76		-0.67	ZFP10	AT2G37740		2
Transcription		zinc finger (AN1-like) family protein	-1.43			-1.38	SAP12	AT3G28210		2
Transcription		WRKY DNA-binding protein 75	-1.21			-1.33	WRKY75	AT5G13080		2
Transcription		NAC DOMAIN CONTAINING PROTEIN 100	-0.82			-0.69	NAC100	AT5G61430		2
Transcription		WRKY DNA-binding protein 31	-1.26				WRKY31	AT4G22070		1
Transcription		basic helix-loop-helix DNA-binding superfamily protein	-0.72				BHLH118	AT4G25400		1
Transcription		RING/FYVE/PHD zinc finger superfamily protein	20.55	20.88	19.39	21	-	AT5G36670		4
Transcription		WRKY DNA-binding protein 30	3.32		2.87	2.68	WRKY30	AT5G24110		3
Transcription		Zinc-finger domain of monoamine-oxidase A repressor R1 protein	2.75			2.21	-	AT1G67270		2
Transcription		basic leucine-zipper 8		0.67			bZIP	AT1G68880		1
Transcription		WRKY DNA-binding protein 59			2.41		WRKY59	AT2G21900		1
Transcription		Plant invertase/pectin methylesterase inhibitor superfamily	1.39				PME20	AT2G47550		1
Transcription		a member of the DREB subfamily A-4 of ERF/AP2 transcription factor family	0.8				TINY2	AT5G11590		1
Transcription		ARABIDOPSIS MYB-RELATED PROTEIN 1	0.76				MYR1	AT5G18240		1
Transcription		WRKY DNA-binding protein 51			1.16		WRKY51	AT5G64810		1
Transcription/ Defense/ Hormone/ Signaling		MYB domain protein 30	-0.61				MYB30	AT3G28910		1
Signaling	Calcium	AFG1-like ATPase family protein				-0.62	-	AT4G30490		1
Signaling	Extracellular	represses plant growth, root development response to N starvation & broad hormone signaling		-1.22			CEP5	AT5G66815		1
Signaling	Protein modification	Leucine-rich repeat transmembrane protein kinase	1.65		1.06	1.3	T3M22.2	AT1G29740		3
Signaling	Protein modification	Leucine-rich repeat transmembrane protein kinase	0.75			0.67	-	AT1G29730		2
Signaling	Unspecified	P-loop containing nucleoside triphosphate hydrolases superfamily protein	1.23	0.8	0.73	1.06	MAE1.1	AT5G60760		4
Unknown	Extracellular	transmembrane protein		-1.23	-0.72	-0.74	AT14A	AT3G28290		3
Unknown	Extracellular	Bifunctional inhibitor/lipid-transfer protein/ seed storage 2S albumin superfamily protein	-1.71		-2.39	-1.53	-	AT4G12500		3
Unknown	Extracellular	transmembrane protein	3.26		2.47	2.85	-	AT1G66465		3
Unknown	Extracellular	transmembrane protein	1.99		2	1.86	-	AT3G60470		3
Unknown	Extracellular	TRAF-like family protein	1.97			1.56	-	AT3G20360		2
Unknown	Extracellular	transmembrane protein			1.11		-	AT5G44572		1
Unknown	Extracellular	transmembrane protein			1.28		-	AT5G48175		1
Unknown	Extracellular	exocyst subunit exo70 family protein A3	2.38				EXO70A3	AT5G52350		1
Unknown	ncRNA	SHORT OPEN READING FRAME 5	-1.01				SORF5	AT3G57157		1
Unknown		Vesicle transport protein	-0.76	-1.08	-0.85	-0.91	-	AT5G23840		4
Unknown		VQ motif-containing protein	-1.03	-0.76		-0.71	VQ1	AT1G17147		3
Unknown		Outer arm dynein light chain 1 protein	-1.45	-1.25		-1.34	T11I11.17	AT1G78230		3
Unknown		hypothetical protein	-1.24	-0.86		-0.92	-	AT4G33666		3
Unknown		Haloacid dehalogenase-like hydrolase superfamily protein	-0.7		-0.59	-0.62	-	AT5G02230		3
Unknown		Cysteine-rich repeat secretory protein 4	-0.8			-0.91	CRRSP4	AT1G63600		2
Unknown		conserved upstream opening reading frame relative to major ORF AT1G70780.1	-0.61			-0.63	CPuORF28	AT1G70782		2
Unknown		Pollen Ole e 1 allergen and extensin family protein	-1.12			-0.89	PRP1	AT2G47530		2
Unknown		Galactose oxidase/kelch repeat superfamily protein	-1.97	-2.04			F17A17.6	AT3G07720		2
Unknown		Remorin family protein	-0.72			-0.91	T2J13.220	AT3G48940		2
Unknown		hypothetical protein	-1.16			-1.11	-	AT4G37700		2
Unknown		NFU1 iron-sulfur cluster protein	-1.23			-1.18	-	AT5G07330		2
Unknown		TRAF-like family protein		-0.76	-0.72		F9D12.8	AT5G26260		2
Unknown		spastin, putative	-0.78			-0.87	-	AT5G46060		2
Unknown		Haloacid dehalogenase-like hydrolase (HAD) superfamily protein	-0.65			-0.69	-	AT5G59490		2
Unknown		cysteine-rich transmembrane module stress tolerance protein	-0.99				ATHCYSTM1	AT1G05340		1
Unknown		hypothetical protein				-1.31	-	AT1G52342		1
Unknown		DUF538 family protein, putative				-0.61	DUF538	AT1G55265		1
Unknown		MICRORNA414, SHORT OPEN READING FRAME 16				-0.62	MIR414	AT1G67195		1
Unknown		Carbohydrate-binding X8 domain superfamily protein		-0.77			-	AT1G78520		1
Unknown		maternal effect embryo arrest protein	-0.88				-	AT2G01008		1
Unknown		pseudogene	-1.62				-	AT2G07811		1
Unknown		D14-like 2, AB hydrolase-1 domain-containing protein				-0.62	DLK2	AT3G24420		1
Unknown		pseudogene				-1.25	-	AT3G56275		1
Unknown		U-box kinase family protein	-1.43				-	AT3G61410		1
Unknown		hypothetical protein	-0.71				-	AT4G04745		1
Unknown		hypothetical protein (DUF581)	-1.21				-	AT4G39795		1
Unknown		alpha/beta-Hydrolases superfamily protein				-1.39	-	AT5G42930		1
Unknown		Nucleotide-diphospho-sugar transferase family protein				-0.67	-	AT5G44820		1
Unknown		F-box/RNI-like/FBD-like domains-containing protein				-3.3	-	AT5G50270		1
Unknown		cotton fiber-like protein				-0.7	-	AT5G54300		1
Unknown		stress up-regulated Nod 19 protein	-0.85				-	AT5G61820		1
Unknown		GPI-anchored adhesin-like protein, putative	0.83	0.7	0.82	0.76	DUF547	AT1G16750		4
Unknown		LURP-one-like protein	2.48	2.03	2.41	2.35	DUF567	AT1G33840		4
Unknown		hypothetical protein	2.35	1.81	1.7	2.16	-	AT4G39675		4
Unknown		Ankyrin repeat family protein	1.85	1.87	1.82	1.76	-	AT5G54710		4
Unknown		CLAVATA 3/ESR (CLE)-like protein	1.52	1.28	1.59	1.14	CLE46	AT5G59305		4
Unknown		PLAC8 family protein	1.69		1.25	1.43	PCR6	AT1G49030		3
Unknown		pseudogene	1.58		1.94	1.84	-	AT1G58130		3
Unknown		Glycine-rich protein family	2.94		3.45	3.53	-	AT2G05530		3
Unknown		hypothetical protein		0.77	0.74	0.59	-	AT4G16008		3
Unknown		Unknown gene	0.72	0.75		0.72	-	AT5G01740		3
Unknown		pseudogene		1.1		0.88	-	AT1G05135		2
Unknown		short open reading frame 2	0.79			0.87	SORF2	AT1G11185		2
Unknown		Leucine-rich repeat protein family protein		0.71	0.89		-	AT1G49750		2
Unknown		alpha/beta-Hydrolases superfamily protein		1.17		1	-	AT1G52700		2
Unknown		pseudogene	3.09			2.33	-	AT2G24750		2
Unknown		Rhodanese/Cell cycle control phosphatase superfamily protein		0.71	0.76		STR9	AT2G42220		2
Unknown		GDSL-like Lipase/Acylhydrolase superfamily protein	1.27			1.15	K24A2.4	AT3G27950		2
Unknown		Embryo sac development arrest 32	0.68		0.6		EDA32	AT3G62210		2
Unknown		hypothetical protein		0.86	0.82		-	AT4G16000		2
Unknown		CBS domain protein	0.69	0.66			-	AT5G52790		2
Unknown		Ankyrin repeat family protein		1.75		1.69	-	AT5G54720		2
Unknown		hypothetical protein	1.2				-	AT1G13480		1
Unknown		decreased in response to Mn, increased by cytokinin			1.9		-	AT1G19960		1
Unknown		Leucine-rich repeat (LRR) family protein	0.84				-	AT1G33612		1
Unknown		P-loop containing nucleoside triphosphate hydrolases superfamily protein	3.63				IAN4	AT1G33900		1
Unknown		pseudogene	0.67				-	AT1G54660		1
Unknown		Glycine-rich protein family			0.6		GRP9	AT2G05440		1
Unknown		Glycine-rich protein family			0.63		-	AT2G05510		1
Unknown		E6-like protein			0.81		E6L1	AT2G33850		1
Unknown		Cysteine/Histidine-rich C1 domain family protein	1.69				-	AT2G43220		1
Unknown		hypothetical protein	0.97				-	AT3G46880		1
Unknown		TRAF-like family protein	0.75				-	AT4G00780		1
Unknown		Retrotransposon like protein		0.77			-	AT4G16870		1
Unknown		HXXXD-type acyl-transferase family protein		1.17			-	AT5G07860		1
Unknown		transmembrane protein		0.88			-	AT5G44574		1
Unknown		hypothetical protein	0.91				-	AT5G44585		1
										34
